# Supplementary material for: Codon optimization, expression in Escherichia coli, and immunogenicity analysis of deformed wing virus (DWV) structural protein
Source: PeerJ. 2020 Mar 11;8:e8750. doi: 10.7717/peerj.8750 (PMC7071823; doi:10.7717/peerj.8750)
Supplement: Supplemental Information 4 [file peerj-08-8750-s004.xlsx]

## Sheet: Sheet1
	PBS					VP1					VP2					VP3					DWV
0	0.231	0.352	0.107	0.556	0.274	0.057	0.068	0.056	0.107	0.054	0.098	0.269	0.18	0.432	0.311	0.16	0.079	0.08	0.077	0.126	0.089	0.272	0.255	0.301	0.148
2	0.52	0.249	0.591	0.684	0.742	0.59	0.78	0.67	0.623	0.816	0.68	1.19	1.03	0.92	1.04	1.39	0.97	0.57	1.62	0.74	1.13	1.57	1.68	1.389	1.655
4	0.647	0.306	0.693	0.605	0.621	1.11	1.27	0.94	1.43	0.983	1.458	1.712	1.65	1.435	1.186	1.521	1.63	1.569	1.43	1.977	2.28	1.974	2.04	1.923	2.152
6	0.711	0.725	0.801	0.403	0.645	1.432	1.167	1.185	1.642	1.49	1.755	2.307	1.722	1.698	1.73	1.63	2.081	1.92	1.963	2.334	2.154	2.957	2.266	2.57	2.402
