# Supplementary material for: Codon optimization, expression in Escherichia coli, and immunogenicity analysis of deformed wing virus (DWV) structural protein
Source: PeerJ. 2020 Mar 11;8:e8750. doi: 10.7717/peerj.8750 (PMC7071823; doi:10.7717/peerj.8750)
Supplement: Supplemental Information 5 [file peerj-08-8750-s005.xlsx]

## Sheet: Sheet1
PBS	VP1	VP2	VP3	DWV
1.18815	2.09588	1.87262	2.0794	2.053
1.0512	1.84745	1.96857	1.94218	2.629
1.172	1.3927	2.5895	1.6517	1.991
1.205	1.66974	1.41672	1.77437	2.759
0.908	1.61254	1.93782	1.50308	2.35
