# Supplementary material for: Codon optimization, expression in Escherichia coli, and immunogenicity analysis of deformed wing virus (DWV) structural protein
Source: PeerJ. 2020 Mar 11;8:e8750. doi: 10.7717/peerj.8750 (PMC7071823; doi:10.7717/peerj.8750)
Supplement: Supplemental Information 6 [file peerj-08-8750-s006.xlsx]

## Sheet: Sheet1
IFN-γ	PBS	VP1	VP2	VP3	DWV
	189.71	276.48	352.93	294.76	496.34
	82.93	246.79	421.72	164.58	359.88
	195.76	325.37	393.8	267.8	478.4
	134.08	147.24	320.43	305.35	303.79
	96.11	250.6	387.69	270.49	421.77
IL-2	PBS	VP1	VP2	VP3	DWV
	78.54	149.62	228.56	162.32	173.57
	41.06	121.08	199.73	124.46	164.36
	50.2	134.57	180.55	112.96	248.94
	80.96	102.3	105.11	147.49	222.5
	55.78	98.44	170.62	108.35	194.98
IL-4	PBS	VP1	VP2	VP3	DWV
	67.595	91.642	120.983	144.685	218.867
	45.809	95.117	103.242	132.049	167.216
	32.233	71.063	95.545	169.334	205.723
	46.554	109.428	74.258	147.501	142.89
	21.868	115.724	161.803	121.052	173.278
IL-10	PBS	VP1	VP2	VP3	DWV
	21.65	104.86	75.58	86.77	125.17
	29.22	67.47	60.05	79.24	93.01
	27.13	56.39	70.22	74.51	114.25
	39.08	73.01	49.79	92.36	108.08
	34.46	60.52	65.03	70.6	95.66
